# Supplementary material for: Germline Genetic Variation Modulates Tumor Progression and Metastasis in a Mouse Model of Neuroendocrine Prostate Carcinoma
Source: PLoS One. 2013 Apr 19;8(4):e61848. doi: 10.1371/journal.pone.0061848 (PMC3631138; doi:10.1371/journal.pone.0061848)
Supplement: Table S1 — Strain related variation in pathological progression of NE carcinoma. Histopathological analysis of prostates from those F1 strains displaying greatest phenotypic variability compared to TRAMP-B6 was performed at various different ages. The number of mice in this time course experiment with evidence of various neoplastic lesions for each strain is displayed in the table. (XLS) [file pone.0061848.s003.xls]

## Sheet: Final Table
Table S1. Strain related variation in pathological progression of NE carcinoma
Strain	Timepoint (weeks)	n	Incidence
			Prostate Hyperplasia	Prostate PIN	NE lesion / Tumor	Seminal Vesicle Hyperplasia
TRAMP-B6	8	3	3	3	0	0
	12	3	3	3	0	0
	16	3	3	3	1	1
	20	3	3	3	0	3
	25	3	3	3	0	3
TRAMP-NOD	8	3	3	3	1	0
	12	3	3	3	2	0
	16	3	3	3	3	0
	20	3	1	1	3	1
TRAMP-WSB	8	3	3	3	0	0
	12	3	3	3	0	0
	16	3	1	1	0	2
	20	3	3	3	0	3
	25	3	3	3	0	3
TRAMP-PWK	8	3	2	2	0	0
	12	3	3	3	0	0
	16	3	3	3	0	0
	20	3	3	3	0	0
	25	3	3	3	0	3
	>35	4	3	3	1	1
